# Supplementary material for: Demonstration of Insect Vector-Mediated Transfer of a Betasatellite between Two Helper Viruses
Source: Viruses. 2024 Sep 5;16(9):1420. doi: 10.3390/v16091420 (PMC11436227; doi:10.3390/v16091420)
Supplement: Supplementary file 1 [file viruses-16-01420-s001.zip]

Archive with 1 entries (1 files):
- viruses-3129093-supplementary.pdf
